# Supplementary material for: MiR-107 and MiR-185 Can Induce Cell Cycle Arrest in Human Non Small Cell Lung Cancer Cell Lines
Source: PLoS One. 2009 Aug 18;4(8):e6677. doi: 10.1371/journal.pone.0006677 (PMC2722734; doi:10.1371/journal.pone.0006677)
Supplement: Table S1 — (0.03 MB XLS) [file pone.0006677.s001.xls]

## Sheet: Sheet1
Supplementary table S1 miRNAs in regions amplified and deleted in NSCL
A) Homozygous Deletions
microRNAs	No.of cases {Zhao, 2005 #9}	Chromosomal banding*	Genome localization*	implicated in malignant neoplasms
miR-107	1	10q23.31	10: 91342484-91342564 [-]	pancreatic cance r#1, esophageal SCC#2
miR-1297	1	13q21.1	13: 53784108-53784184 [-]	no
miR-744	1	17p12	17: 11925941-11926038 [+]	no
miR-548h-3	1	17p12	17: 13387571-13387688 [-]	no
miR-320c-2	1	18q11.2	18: 20155648-20155697 [+]	no
miR-99a	1	21q21.1	21: 16833280-16833360 [+]	deleted in lung cancer #3
let-7c	1	21q21.1	21: 16834019-16834102 [+]	deleted in lung cancer #3
miR-125b-2	1	21q21.1	21: 16884428-16884516 [+]	deleted in lung cancer #3
miR-566	1	3p21.31	3: 50185763-50185856 [+]	no
miR-596	1	8p23.3	8: 1752804-1752880 [+]	no
miR124-1	1	8p23.1	8: 9798308-9798392 [-]	miR-124-1 hyper-methylated in lung cancer#4
miR-597	1	8p23.1	8: 9636592-9636688 [+]
miR-31	2	9p21.3	9: 21502114-21502184 [-]	colorectal-cancer #5
B) Amplifications
miRNAs	No. of cases {Zhao, 2005 #9}	Chromosomal banding*	Genome localization*	implicated in malignant neoplasms
miR-101-1	1	1p31.3	1: 65296705-65296779 [-]	no
miR-1205	3	8q24.21	8: 129042061-129042123 [+]	no
miR-1206	3	8q24.21	8: 129090326-129090384 [+]	no
miR-1207	3	8q24.21	8: 129130580-129130666 [+]	no
miR-1208	3	8q24.21	8: 129231544-129231616 [+]	no
miR-1266	1	15q21.2	15: 50356606-50356689 [-]	no
miR-1300	1	15q21.2	15: 51017859-51017946 [-]	no
miR-1274a	1	5p13.1	5: 41511491-41511561 [+]	no
miR-1279	1	12q15	12: 67953204-67953265 [-]	no
miR-649	4	22q11.21	22: 19718465-19718561 [-]	no
miR-130b	3	22q11.21	22: 20337593-20337674 [+]	no
miR-301b	3	22q11.21	22: 20337270-20337347 [+]	no
miR-185	2	22q11.21	22: 18400662-18400743 [+]	bladder cancer #6
miR-1306	2	22q11.21	22: 18453581-18453665 [+]	no
miR-1286	3	22q11.21	22: 18616657-18616734 [-]	no
miR-26a-2	1	12q14.1	12: 56504659-56504742 [-]	no
miR-30e	1	1p34.2	1: 40992614-40992705 [+]	neuroblastoma #7
miR-30c-1	1	1p34.2	1: 40995543-40995631 [+]	neuroblastoma #7
miR-320b-1	1	1p13.1	1: 117015894-117015972 [+]	no
miR-942	1	1p13.1	1: 117438788-117438873 [+]	no
miR-486	1	8p11.21	8: 41637116-41637183 [-]	no
miR-548a-2	1	6q23.3	6: 135601991-135602087 [+]	no
miR-548c	1	12q14.2	12: 63302556-63302652 [+]	no
miR-548d-1	1	8q24.13	8: 124429455-124429551 [-]	no
miR-548p	1	5q21.1	5: 100180085-100180168 [-]	no
miR-551b	1	3q26.2	3: 169752336-169752431 [+]	no
* based on the miRBase release 13.0 at the Sanger Center, UK (http://microrna.sanger.ac.uk/)
1. Roldo C, Missiaglia E, Hagan JP, Falconi M, Capelli P, et al. (2006) MicroRNA expression abnormalities in pancreatic endocrine and acinar tumors are associated with distinctive pathologic features and clinical behavior. J Clin Oncol 24: 4677-4684.
2. Guo Y, Chen Z, Zhang L, Zhou F, Shi S, et al. (2008) Distinctive microRNA profiles relating to patient survival in esophageal squamous cell carcinoma. Cancer Res 68: 26-33.
3. Yamada H, Yanagisawa K, Tokumaru S, Taguchi A, Nimura Y, et al. (2008) Detailed characterization of a homozygously deleted region corresponding to a candidate tumor suppressor locus at 21q11-21 in human lung cancer. Genes Chromosomes Cancer.
4. Lujambio A, Ropero S, Ballestar E, Fraga MF, Cerrato C, et al. (2007) Genetic unmasking of an epigenetically silenced microRNA in human cancer cells. Cancer Res 67: 1424-1429.
5. Bandres E, Cubedo E, Agirre X, Malumbres R, Zarate R, et al. (2006) Identification by Real-time PCR of 13 mature microRNAs differentially expressed in colorectal cancer and non-tumoral tissues. Mol Cancer 5: 29.
6. Gottardo F, Liu CG, Ferracin M, Calin GA, Fassan M, et al. (2007) Micro-RNA profiling in kidney and bladder cancers. Urol Oncol 25: 387-392.
7. Welch C, Chen Y, Stallings RL (2007) MicroRNA-34a functions as a potential tumor suppressor by inducing apoptosis in neuroblastoma cells. Oncogene 26: 5017-5022.
