# Supplementary material for: MiR-107 and MiR-185 Can Induce Cell Cycle Arrest in Human Non Small Cell Lung Cancer Cell Lines
Source: PLoS One. 2009 Aug 18;4(8):e6677. doi: 10.1371/journal.pone.0006677 (PMC2722734; doi:10.1371/journal.pone.0006677)
Supplement: Table S2 — (0.27 MB XLS) [file pone.0006677.s002.xls]

## Sheet: Sheet1
Supplementary table S2 Candidate miRNA targets annotated with the terms cell cycle, lung cancer, oncogene or tumor suppressor in Entrez Gene annotations
entrez symbol	Fold change in expression			Entrez Gene terms
	mir-107	mir-185	let-7	cell cycle	lung cancer	oncogene	tumor suppressor
ABL1		0.478259		ABL1	ABL1	ABL1	ABL1
AGER		0.744014			AGER
AKT1		0.713068			AKT1	AKT1
AKT2	0.665539				AKT2	AKT2
AKT3	0.679026				AKT3	AKT3
ARAF	0.631266				ARAF	ARAF
AURKB			0.374306		AURKB		AURKB
AVPR2		0.482804			AVPR2
AXIN2	0.532185				AXIN2		AXIN2
B4GALT1		0.591568			B4GALT1
BCL2		0.688515			BCL2	BCL2	BCL2
BCL2L11	0.736578	0.41652			BCL2L11	BCL2L11
BIRC5	0.716276			BIRC5	BIRC5		BIRC5
BNIP3	0.687768			BNIP3	BNIP3		BNIP3
BTRC		0.745261		BTRC	BTRC
CACNA2D2		0.567865			CACNA2D2
CCND1			0.540033	CCND1	CCND1	CCND1	CCND1
CCNE1	0.376009	0.512158		CCNE1	CCNE1
CD274	0.65813				CD274
CD82		0.692212			CD82
CDC42		0.669698			CDC42	CDC42
CDK6	0.565894	0.70557		CDK6	CDK6		CDK6
CDKN1A		0.682375		CDKN1A	CDKN1A		CDKN1A
CEBPB		0.580622			CEBPB	CEBPB
CHUK	0.614992		0.579344		CHUK
COL4A1			0.354821		COL4A1
CSNK1A1	0.708172				CSNK1A1
CXCL12		0.50028			CXCL12
CXCR4		0.651073			CXCR4	CXCR4	CXCR4
CYGB	0.460283				CYGB		CYGB
DAPK1			0.296542		DAPK1	DAPK1	DAPK1
DIABLO			0.564048		DIABLO
DLC1			0.349697		DLC1		DLC1
DNMT3B		0.690023			DNMT3B	DNMT3B	DNMT3B
DPYSL5		0.389195			DPYSL5
EDN1		0.337237	0.720466	EDN1	EDN1
EML4	0.713324			EML4	EML4
EPHA2			0.687599		EPHA2	EPHA2
FAS			0.696554		FAS
FOSL1		0.225766			FOSL1	FOSL1
GJA1		0.451128			GJA1		GJA1
GRB2		0.73844			GRB2
GRPR	0.525925	0.55409			GRPR
HDGF		0.691336			HDGF
HK2		0.515097	0.473479		HK2
HMGA2		0.468939	0.0526814		HMGA2	HMGA2
HOPX		0.541581			HOPX		HOPX
HSP90AA1		0.74223			HSP90AA1	HSP90AA1
HSPA5			0.693189		HSPA5
IGF2BP1		0.701297	0.159039		IGF2BP1
IGFBP3	0.473923				IGFBP3	IGFBP3	IGFBP3
IKBKB	0.683021				IKBKB
IL6			0.454107		IL6
INTS6		0.424081			INTS6		INTS6
ITGA2		0.637957			ITGA2
ITIH3		0.482542			ITIH3
LYPD3		0.717767			LYPD3
MAP3K1			0.636131		MAP3K1
MAPK14		0.710349			MAPK14		MAPK14
MAPK3		0.589731			MAPK3	MAPK3	MAPK3
MMP1			0.395722		MMP1
MYCL1		0.745175			MYCL1	MYCL1
NBN		0.643199		NBN	NBN
NR4A1	0.548796				NR4A1		NR4A1
NRAS			0.522444		NRAS	NRAS
NTSR1		0.509996			NTSR1
OGG1		0.63152	0.467157		OGG1
OLIG1		0.423351	0.429301		OLIG1
P53AIP1		0.723793			P53AIP1
PAWR	0.646933				PAWR		PAWR
PCBP4			0.576215	PCBP4	PCBP4		PCBP4
PIAS3		0.743564			PIAS3
PIK3C2B			0.587647		PIK3C2B
PIK3CD		0.723982			PIK3CD
PIK3R1		0.728347			PIK3R1
PPIA			0.547774		PPIA
PPP2R1B		0.562954			PPP2R1B		PPP2R1B
PRKCE	0.498597				PRKCE
PRKCI	0.681303				PRKCI	PRKCI
PRKDC	0.743925			PRKDC	PRKDC
PTPRO		0.380776			PTPRO		PTPRO
PXN		0.507863			PXN
RAD51	0.423912			RAD51	RAD51
RASSF5	0.423999	0.44275		RASSF5	RASSF5		RASSF5
RUNX3	0.653897	0.731732		RUNX3	RUNX3		RUNX3
S100A2		0.624933			S100A2		S100A2
SLC29A1		0.417656			SLC29A1
STK4			0.711408		STK4		STK4
THBS1			0.499555		THBS1
TK1	0.469378			TK1	TK1
TK2	0.446857			TK2	TK2
TNF	0.638036			TNF	TNF
TUBB	0.568702			TUBB	TUBB
TUSC2			0.480563		TUSC2		TUSC2
VDR		0.555998			VDR
VEGFA	0.690304	0.6205			VEGFA	VEGFA
XRCC3	0.723088	0.537486		XRCC3	XRCC3
SMG6	0.130749	0.126058	0.111471	SMG6
C2orf48	0.205985
CREG2	0.206287	0.0511721
SMPD1	0.213867
PPP1R1A	0.225565	0.229198
CLIC5	0.237319	0.220378
FES	0.259221					FES
CACNA2D1	0.274551
SRD5A2	0.279622			SRD5A2
CNN1	0.279878
DIRAS2	0.285714
KIAA1727	0.288031	0.271718
FAM98A	0.290786
FAM131B	0.296021
AIM1L	0.296927
FEM1C	0.297602	0.437551
RPS6KA5	0.300045			RPS6KA5
LONRF1	0.300897
CCDC116	0.302075
GIMAP1	0.302613
GNAL	0.302848	0.63632
KCNAB2	0.312868
PHF19	0.317488
TMEM132B	0.318367	0.305726
DMBT1	0.318882			DMBT1
CD244	0.319484	0.357973
JPH2	0.32101		0.28613
KIAA1804	0.323176
TRIAP1	0.323619			TRIAP1
RAD51L3	0.32449			RAD51L3
LDOC1	0.324792						LDOC1
LCP1	0.327192	0.516406
SYT11	0.327194	0.715494
B3GALT4	0.334364	0.671691
MOBKL2B	0.335637	0.31022	0.293216
RAD9A	0.337229		0.639996	RAD9A
ABCG4	0.34052	0.399409
NEUROD4	0.340845	0.33318
LPIN3	0.342715	0.740349
PPME1	0.345985	0.393595
C9orf69	0.347309
CDCA4	0.34861					CDCA4
CDC23	0.350202			CDC23
ZNF273	0.355537		0.576312
MIF4GD	0.3558
DUS1L	0.356873
EIF1AX	0.359552
C22orf13	0.359765
RAB11FIP4	0.359776		0.307134
RGS12	0.36118
ZNF449	0.362498
TUBGCP3	0.365103	0.607218		TUBGCP3
TPD52	0.36629	0.639004				TPD52
APOBEC3C	0.368876
GNA15	0.369006	0.542335
SERPINA10	0.369371
UNC84B	0.369497			UNC84B
INSM2	0.371265
DKFZP564O0823	0.372213		0.71558
ARPP-21	0.372445	0.368312
KIAA0226	0.377519
NMUR1	0.378457
TACC1	0.382036			TACC1
CTDSP1	0.382668
CDC42EP1	0.383188
POLD3	0.383188			POLD3
BLR1	0.383927
TFCP2L1	0.384372
CNOT6L	0.387308	0.522839	0.58787
SHCBP1	0.388316
SIX6	0.389002
PADI1	0.393154
ASB1	0.394181
SMPD3	0.395886			SMPD3
CYP26B1	0.396163			CYP26B1
C7orf55	0.396185
GUCA1B	0.396422
PLSCR4	0.397259
ST13	0.397263						ST13
TTLL12	0.397471
MAK	0.399537
C20orf27	0.399721
EIF2S2	0.401196		0.461907
PHLDA3	0.40207
CDKN2D	0.403154			CDKN2D
CRKL	0.403899					CRKL
WWOX	0.404606			WWOX			WWOX
TTMB	0.404897	0.538816
MYB	0.405047					MYB
FGFRL1	0.405544
FAM91A1	0.405904
ABCF2	0.406879
ZC3H7B	0.407506
ALDH8A1	0.408959
SP5	0.409409
TBC1D2B	0.411374	0.431616
VGLL2	0.411695	0.443941
MS4A8B	0.412363	0.400749
CBL	0.412977		0.43659	CBL		CBL
ESRRA	0.414289
TBC1D24	0.414345
AMPH	0.415102
NAV2	0.415517
CELSR2	0.417001
TMEM35	0.417336	0.133463
CIAPIN1	0.417681
PHYHIP	0.419089	0.324585
PA2G4	0.419687			PA2G4
PYCRL	0.41999
CENPM	0.420086
SLN	0.421791
PAQR5	0.42231
CCDC81	0.422669
SIPA1L2	0.423065
PLXDC1	0.423716	0.605084	0.582506
TP53I11	0.423741
CUL4A	0.42565			CUL4A
AQP11	0.425761
ESPN	0.42941
CDT1	0.429652			CDT1
TMEM56	0.43056
WDR62	0.430926
ZNF491	0.431814
SLC25A10	0.432201	0.309668
LONP2	0.433089
KCNK5	0.43331
NDEL1	0.434746
FSD1	0.435153
MCM7	0.435848			MCM7
CSNK1G2	0.436161
ALAD	0.436536
SLC9A8	0.436723
GP6	0.436891
PAQR9	0.438467
BTBD9	0.439835		0.469572
C3orf19	0.439885	0.622819
IGSF3	0.440834
OLFM1	0.441107
POU4F2	0.441245	0.229335
SEH1L	0.441317
TOM1	0.44165					TOM1
RTN4RL1	0.442518
TMEM16C	0.446475
AIP	0.446629						AIP
NFATC4	0.446941
GLS2	0.447192
EIF2C1	0.447455	0.616871	0.494435
ZNF701	0.447673
RCOR1	0.448926			RCOR1
SLC2A4	0.449395
TPPP3	0.4497
SOCS4	0.449784		0.603435
ARL2	0.450243
KCNMA1	0.450535
CA2	0.451646
TTL	0.452097			TTL
TPM1	0.452708						TPM1
COL12A1	0.452824
C12orf53	0.453033
DKFZP434I0714	0.453396
CNTNAP2	0.455826	0.426989	0.37319
SPG21	0.460085
FAM125B	0.460387	0.477685	0.660304
RAB3IP	0.460525		0.447188
DCUN1D2	0.461771
ATG9A	0.461919
BMP8B	0.462304
MED20	0.462577
TMEM105	0.463022
HNF1A	0.46316
CENTG1	0.465405
GK	0.466506
DICER1	0.467035		0.225207
SHROOM3	0.467123	0.527945
PDS5A	0.467374			PDS5A
PPP2R3C	0.46847
POFUT1	0.469296
SCOC	0.469922
RAB1B	0.470178	0.397512				RAB1B
KIAA0317	0.470872		0.519338
NFIB	0.471029			NFIB
MAP2K5	0.472173
PPIL2	0.472475
TRIM29	0.472926
CHD2	0.473061			CHD2
MKL2	0.474784	0.0649067
C1orf2	0.475597		0.561496
WDTC1	0.47583
LAPTM4A	0.475918
GPAM	0.476657
FLJ44894	0.477464
CMTM1	0.478607
ANKMY2	0.478769
C1orf102	0.478772
KCNAB1	0.479211
IQSEC1	0.479354	0.610209
FLJ10081	0.479484
SAPS2	0.481269
PLD2	0.482045
LYPD6	0.48228	0.493393
SLC25A42	0.482483
CDC42SE1	0.484486		0.742279
KIAA1641	0.484635
KLHL6	0.484658		0.413069
INADL	0.484867
UCP2	0.484985
PLA2G2F	0.485072	0.492438	0.551804
MGC26718	0.485735
GDAP2	0.485765		0.631894
CLDN12	0.486274		0.601459
RPRML	0.488192
FAM60A	0.490453
ALOX12	0.491516
HS6ST1	0.491984
NR4A3	0.492519						NR4A3
TAF8	0.493184	0.680311
JRK	0.493299
C1orf21	0.494171	0.284493
SRM	0.494612
SLC7A1	0.494627	0.402181
C10orf76	0.495267
CNNM3	0.49588
ARMC1	0.496709
RIPK5	0.497291
SF3A1	0.497617
CCNT2	0.498016			CCNT2
AMOT	0.498898
C3orf27	0.499709	0.397892
C17orf75	0.499738
HTR4	0.500447		0.429966
PPM1E	0.500941
BVES	0.501135
C10orf46	0.501214
ARMC8	0.502504		0.626202
MAP9	0.502884	0.719742		MAP9
FOXJ2	0.503739	0.606804
C14orf106	0.504226	0.73529
MGC13005	0.504575
NRBP1	0.505022
MGC39606	0.505364
KLHDC8B	0.505565
PARP16	0.506306		0.734888
WDR42A	0.507678
RAPGEF6	0.508681
C20orf12	0.508686
SERBP1	0.509452
ATG2B	0.509846
TMEM161B	0.5104
STRN	0.51065
UBXD3	0.511529	0.310954
RHEB	0.512896
ATF3	0.513079
CREB5	0.513395
SUV39H1	0.513518			SUV39H1
FAM63A	0.513771
SLC1A4	0.514485		0.588929
SON	0.514668
ZNF135	0.515091
P2RY8	0.515205	0.562418
RAPGEF1	0.515269	0.726705				RAPGEF1
C18orf24	0.51591			C18orf24
GFAP	0.515942
NTRK2	0.516199	0.479434
OCRL	0.516832
BCAT2	0.517708	0.512194
NR5A2	0.517771
MRPL10	0.518364
LOC645249	0.519073
GPC6	0.519561
ALPK3	0.519825	0.693812	0.45828
TFAP2C	0.520023
EIF5	0.520258
PPP6C	0.520888			PPP6C
LIF	0.521099	0.507886
UBAC1	0.522223
WNT16	0.522601
C10orf25	0.523318
LRP2	0.523715
MLXIPL	0.52379
DYNLT3	0.524816
CC2D1B	0.52494
PTPRN	0.525309	0.634688
MCM4	0.525511			MCM4
F2RL1	0.526336
PPM1A	0.52642						PPM1A
BCOR	0.526903			BCOR
C20orf77	0.527718
KIAA1183	0.527766	0.675297
RNF168	0.527893
RBM24	0.529313
ZNF687	0.529314
SNRPA1	0.5299
PNPLA2	0.52996
AAK1	0.530078	0.652123	0.547536
TNNI1	0.530201	0.5251	0.593888
BZW1	0.530339		0.590359
NKAIN4	0.530437
KIAA0247	0.531311
RALGPS1	0.531692	0.563481
CDCA7L	0.532831		0.452542
SLC24A1	0.53365
SNAG1	0.534122	0.631994
NKTR	0.534155
C8orf30A	0.534782
RFC5	0.536104			RFC5
NLGN1	0.53668			NLGN1
TLK1	0.537768			TLK1
TRIM58	0.537974
CDCA5	0.538114			CDCA5
CDK5R1	0.538231	0.638624		CDK5R1
ISY1	0.538672
PLEKHK1	0.538774	0.729069
MMD	0.538916
MLLT6	0.539119
LBR	0.539399
MLF1IP	0.539502
SLAMF1	0.540387
MYO5C	0.540421
MAP7	0.540598			MAP7
ARL6IP2	0.540675		0.564286
LSDP5	0.541868
BOLA3	0.54207
ACACA	0.542622						ACACA
CHEK1	0.542834			CHEK1
C16orf59	0.54306
PRELP	0.543767	0.479372
C9orf139	0.543946
MYBL1	0.544788					MYBL1
GCNT3	0.54494
FAM57B	0.544973
DCUN1D1	0.545408					DCUN1D1
C9orf100	0.545705		0.572743
FZD4	0.546113
MMP24	0.546206
ZHX1	0.546762
HOXC5	0.54688
STX16	0.547055		0.539923
TJP1	0.547523
PBOV1	0.547643	0.548559
POLDIP2	0.547933	0.73424
PFTK1	0.548431
VPS33B	0.54858
SASP	0.548704	0.687423
DBF4B	0.549266
VAMP4	0.549316
ZNF546	0.549623
UBE2Q1	0.54996
GPR124	0.55136
SGCA	0.551415
ENAH	0.5521	0.619063	0.471262
RNASE6	0.55217
PEMT	0.553362
LOC338328	0.553377		0.72779
HS6ST3	0.553764
SFRS1	0.554634
WSCD1	0.55494	0.581937
VPS4A	0.55498
RNF38	0.555315		0.725873
APLN	0.555829
MED26	0.555844
ANKRD50	0.555949
DCP1A	0.55642	0.487533
RPS6KA3	0.556794
RIBC1	0.557673
ZNF175	0.55829	0.682516
IDH3A	0.558546
VDAC2	0.560008
CYHR1	0.560546
KIAA1530	0.560615
PELI3	0.560877	0.487465
KATNAL1	0.561226		0.719632
DLG3	0.56139	0.412126
PPP2R5A	0.561986
CARD10	0.56234	0.58057
RBM7	0.56279			RBM7
DEPDC1B	0.562792
PQLC3	0.563106
DDX54	0.56344
C6orf167	0.563502		0.523483
NUP50	0.563511	0.668361
SMAP1L	0.563651		0.386361
GOLGA1	0.563657
TOMM34	0.563713	0.320057
AATF	0.56382
GNPNAT1	0.563943
GATAD2A	0.563984			GATAD2A
F5	0.564055
PDLIM1	0.564122
RIMS3	0.564258	0.749076
BTBD14B	0.564364
KIR2DL4	0.565007
SH2D2A	0.565288
C15orf39	0.565345	0.491974	0.560756
SMYD5	0.565453
EXO1	0.565873			EXO1
BCL2L2	0.566037	0.744704
AP2B1	0.567915
CD96	0.567993
C1orf128	0.568436
TNK2	0.568596					TNK2	TNK2
ARID4A	0.568943			ARID4A
RFWD3	0.569095	0.700399	0.533955
SETD3	0.569148
FLJ14154	0.569613
hCG_1646491	0.569617
STARD5	0.570023
SLC29A3	0.570038
HOXC10	0.570179	0.721638
FUNDC2	0.570185	0.523724	0.492232			FUNDC2
VIPR2	0.570194	0.559897
SMC5	0.571454			SMC5
FLJ40292	0.571547	0.537798
MACROD2	0.57186
XKR6	0.572127
CX3CL1	0.572689	0.602378
NPTX2	0.572822
PHCA	0.57294
MT1E	0.573115
COBLL1	0.573883
DKFZp761E198	0.574272
CTDSPL	0.574333						CTDSPL
ZNF587	0.576023
TTC7A	0.576206
TMEM34	0.576466
MCFD2	0.576873	0.730181
KCTD12	0.576939
MKX	0.577761	0.646631
SMEK2	0.579207
LMAN2L	0.579484
CD99L2	0.579538
RPUSD1	0.580063
SMG5	0.580305
DDX31	0.580706
C17orf51	0.580874	0.681877
SLC34A2	0.581085	0.652165
TSPAN9	0.581152	0.537635
RICS	0.581324
ZFYVE28	0.581633
TAF9B	0.582464	0.620773	0.600476
CHDH	0.582491
CHAC1	0.582642
ARC	0.582926
JAKMIP2	0.583072
MCPH1	0.583441		0.522182				MCPH1
SLC4A8	0.584313	0.578032
EMP2	0.584314
EPB41L4B	0.5844
TANC2	0.58562	0.575148
TTLL7	0.585747
ACVR1	0.585935			ACVR1
PPARD	0.58632						PPARD
SH2D3C	0.586472
ADARB2	0.586882
TDGF1	0.586967		0.546681				TDGF1
TMEM45A	0.587633
MITF	0.587978					MITF
MTMR8	0.588317
KATNB1	0.588586	0.445091		KATNB1
DCX	0.588855	0.707246	0.619967
NUDCD2	0.589627
TNFRSF11A	0.58978
NARG1	0.589808		0.536053
CSNK1G3	0.589992
ZNRF2	0.590126
ADD1	0.590435
PPP1CB	0.59105			PPP1CB
ZBED4	0.591186	0.547974
ZDHHC15	0.591345
TEAD1	0.591482
MTSS1	0.591761			MTSS1
POMZP3	0.591961
KIAA1576	0.592379	0.351586
TMEM70	0.592384
UBR1	0.592402
AP1S3	0.592561
DUSP8	0.592692
GALNT7	0.592829
ZBTB8	0.593235
DLL1	0.59394
SNRK	0.594121
CEP27	0.594738
RNF125	0.594981
TMEM189-UBE2V1	0.595084
MGC10334	0.595135
BECN1	0.595854						BECN1
NPTX1	0.596489
RAB3D	0.59656					RAB3D
HEMK1	0.596602			HEMK1
CORO2B	0.59674	0.220508
UBE2C	0.597143			UBE2C
ENTPD8	0.597337
NLRX1	0.597607
hCG_1790474	0.598052
PELI2	0.598324
H6PD	0.598979
FAM29A	0.599055
LOC203547	0.599229
GFOD1	0.599337	0.735079	0.637291
SALL4	0.599337
HERC2	0.600008
TTC21B	0.600257
PQLC1	0.600282
C12orf30	0.600412
RPH3AL	0.600678
UNG	0.600751			UNG
LANCL2	0.601054
KIAA2022	0.602389
UBE2L3	0.602649
NIN	0.603207
SYPL1	0.60345
MTHFD1L	0.603657
SIRPB1	0.603799
ABCF1	0.603816
ICMT	0.604597		0.615283
KLF12	0.605027
ADAMTS19	0.605291
CERK	0.605554
MTL5	0.605678
ANKFY1	0.60633	0.630676	0.64769
SRGAP2	0.606474	0.651214	0.736786
NLRC3	0.60667	0.744643	0.33424
STOX2	0.6069
NFKBIL1	0.607092
BCKDK	0.607233
RPP30	0.607239	0.69092
SLC41A2	0.607361
JMJD2D	0.607722			JMJD2D
THAP6	0.608131
ZNF37A	0.608137	0.719889
USP25	0.608354
C13orf1	0.608541		0.366025
CYB561	0.608708	0.717495
EPB41L5	0.608873	0.713711
RABL3	0.609078					RABL3
LOC126075	0.60949
LOC728450	0.609564
MOBKL2A	0.611303	0.311608
GADD45G	0.611339			GADD45G			GADD45G
CCDC113	0.611684		0.252549
CCNB1	0.612023			CCNB1
ZNF682	0.612967
SUPT7L	0.614943
SMURF1	0.615742
POLE4	0.615971
TTYH2	0.61645	0.551775
DDX19A	0.617562		0.482027
KIF5B	0.618334			KIF5B
TARBP2	0.618385		0.346154				TARBP2
IYD	0.618408	0.508371
SLC8A2	0.618564	0.625412
EXOC5	0.618614
PMM1	0.618974
C6orf35	0.619208
GP1BA	0.619391
ATPBD1C	0.619575
CANT1	0.619726		0.46353
WHSC1	0.620513	0.504204		WHSC1
FAM54B	0.620616
TBC1D13	0.620681	0.371193	0.531892
C10orf56	0.620915
UNC5A	0.621008	0.674395	0.693514				UNC5A
N4BP3	0.621302
HIATL1	0.622363
BAT4	0.622405
OTUD7B	0.622841
CHST7	0.623305
ACADSB	0.623772
ZCCHC2	0.623874
MAP3K4	0.623886						MAP3K4
MGC21675	0.624413
MRPL40	0.624488
KIAA0232	0.624566
TSPAN33	0.624889	0.659828
FAM122B	0.625764
THYN1	0.62618
EDC3	0.626275	0.625301
DVL1	0.627517
FUT9	0.627704	0.627525	0.563522
ATP2B1	0.627937		0.554825
CAMKK2	0.628699	0.7155
SLC25A22	0.629338	0.39787
HNRPDL	0.629757
VIL2	0.630178
NRIP1	0.630269
CDC42BPA	0.631167
SPECC1L	0.631516			SPECC1L
FBXO17	0.631609
BRS3	0.63177
WDR61	0.632776
FGF12	0.632985
DYRK2	0.633086		0.539565	DYRK2
BAIAP2	0.633273
IL1R1	0.633708	0.559367
PTPLB	0.633736
FNIP1	0.633921		0.648524
BSPRY	0.634474
C6orf204	0.634664
PSAT1	0.634986
SOCS6	0.635626
ASB10	0.636855
ATP11A	0.636962
PIP5K3	0.637611
RGPD5	0.63766		0.72615			RGPD5
PRDM12	0.637906	0.584073
SYDE1	0.638351
MAFK	0.638357					MAFK
NT5M	0.63869			NT5M
FBLN1	0.638909
C1QTNF5	0.639104
GALNT4	0.639117		0.479714
TMEM135	0.639214		0.545665
C21orf25	0.63957
YRDC	0.63958
CAPRIN1	0.639816
ZNF562	0.639917
SBDS	0.639991			SBDS
C6orf151	0.640504
RHOU	0.640536	0.550986
STARD13	0.64067	0.706841		STARD13
BRP44L	0.640687
NOD1	0.640815
CENPP	0.641158
CREB3L3	0.641419
STOML1	0.641468
ZBTB46	0.641754
POM121	0.641879	0.579472	0.453265
PPP4R1	0.642321
ADD2	0.642448	0.457276
FLJ35767	0.642623
FGF7	0.642631
SH3BP5	0.64283
FN3KRP	0.643096
VAPA	0.643212
CEP164	0.643276
FCHO1	0.643345
EDA	0.643393	0.660655
CLASP1	0.64341		0.6668	CLASP1
RELT	0.643679
MGC13057	0.644255		0.460125
NAT5	0.644304		0.553109
ZFYVE20	0.64431
KIAA0265	0.644563	0.706636
FRMD1	0.645182
FUT4	0.645305		0.615321
SMC2	0.645877			SMC2
DUSP14	0.645977	0.488856
RNF144A	0.646002	0.561175
G6PD	0.646125
RECQL5	0.646517			RECQL5
HUWE1	0.646942	0.681309		HUWE1			HUWE1
MUC20	0.64695	0.499866	0.323235			MUC20
KCNG3	0.646996
EDEM1	0.647041	0.591405
GPATCH8	0.647381
NBPF3	0.647443
HTATIP2	0.648036			HTATIP2
SPC25	0.648063			SPC25
BCLAF1	0.648149
CABP1	0.648446
ZRANB1	0.648968
SLC46A1	0.649181	0.626486
PRKD3	0.649367
NFIA	0.64939			NFIA
KIAA1522	0.649579	0.554536
NAT11	0.649941	0.671354
DHX33	0.649964
CEP55	0.650615			CEP55		CEP55
KIAA1729	0.650729
HBS1L	0.650901
RSL1D1	0.651188
FAM81A	0.652005
RIMBP2	0.652333
ISLR	0.652727		0.675789
LOC541469	0.653054
ARNT	0.653433
LRRC20	0.653536	0.476637	0.30144
CD80	0.65373
SF3A3	0.654166
SLC39A3	0.654229	0.725857
PAQR3	0.654269
KIF2A	0.654608		0.441009	KIF2A
KIAA1033	0.654891
TMUB2	0.654916
FANCC	0.655188			FANCC
HGSNAT	0.65563
PHACTR4	0.655705		0.564146
FHL2	0.655812
ZNF473	0.655817	0.451614	0.47816
FNDC5	0.656127
MXD3	0.656846
USP22	0.656899			USP22
ACP2	0.656902
PVRIG	0.657002
LFNG	0.657457
CLIP1	0.658204			CLIP1
TCHP	0.658234
LOC642398	0.658443
KIAA0182	0.658696
CCDC21	0.658995
SOST	0.65901		0.457556
NUP62CL	0.659246
ZBTB40	0.659843
THAP9	0.660002
GCC2	0.660259
PIM1	0.661073	0.485591				PIM1
PSME3	0.661356	0.644529		PSME3
KIAA1622	0.662006
STAMBPL1	0.662021
TIGD5	0.66209
ARIH2	0.662178
EGLN2	0.662365		0.552828
HPRT1	0.662453
HOXD10	0.662495
PSMD3	0.662517			PSMD3
TAF15	0.662517
IMPDH1	0.662738
KCNC4	0.66293
TRIM9	0.662932	0.324496
LARP2	0.663114
NEK10	0.663156
LOC645581	0.663302
CNNM2	0.663753
KIAA0323	0.664014		0.583697
NMNAT2	0.664545	0.648981
ELAVL1	0.664688		0.743817
WNT4	0.665236
FAM58A	0.665257
ALKBH3	0.66551			ALKBH3
AGPAT2	0.665868
DKFZP686E2158	0.666833
PRSS12	0.666839
KIAA0528	0.667154
C10orf54	0.6672
ZIC4	0.667338
TMPRSS13	0.667516
GSTCD	0.66755
ATG5	0.667583
PLS1	0.667714
WDFY2	0.667833
DHX35	0.667925
SPTB	0.668064	0.426075
SRGAP1	0.668097	0.579007
C16orf58	0.668433
MMS19	0.668507			MMS19
YIF1B	0.668855
LPIN2	0.668871
LIN7C	0.669269
MED22	0.669276	0.725089
LOC401021	0.669331
RNF216	0.669624
HOXB7	0.669666
ERLIN1	0.669768
PLEKHC1	0.669824
SLCO4C1	0.67002
UBXD8	0.670363
RPGRIP1L	0.670422	0.682855
ARV1	0.670915
TUBA1A	0.671128			TUBA1A
C6orf107	0.671202		0.620102
HORMAD2	0.671407			HORMAD2
PLRG1	0.671481
ARHGAP19	0.671511	0.706609
LANCL3	0.672143
RAPGEFL1	0.672825
MSL-1	0.673466
TBL1XR1	0.673496			TBL1XR1
PDCD6IP	0.67398
SH3GL2	0.674461
SAPS3	0.674565
TRAPPC1	0.674831	0.241763	0.489773
LSM11	0.674839		0.407822
HDDC2	0.675281
C17orf76	0.675437
SFRS18	0.676301
WEE1	0.676444			WEE1
PLAGL1	0.676586			PLAGL1			PLAGL1
YAF2	0.676655
MPPED1	0.677096
KRT33B	0.677221
AMOTL1	0.677368
PTCD3	0.677437
FLJ37078	0.677849	0.729697
PHC3	0.677863	0.700273	0.672135
ADAMTS6	0.677972
PHF20	0.678079
TLOC1	0.678683
TRIM59	0.678764						TRIM59
ATP2B3	0.678829
DIAPH1	0.679358	0.672233
NUCB1	0.679378
C11orf42	0.679393
FOXO1	0.680127						FOXO1
VCAN	0.680206
PILRB	0.680801
PPIH	0.680836
RSPO3	0.680881
MED21	0.681026
ACTR2	0.681088
DDHD2	0.681208
MAP3K7	0.681237
GCC1	0.681441
IRS2	0.681581		0.735091	IRS2
RGMA	0.681689	0.260142
DEF8	0.681942
CXorf48	0.681986
HIP1	0.682017	0.491421
C6orf64	0.682073
RGS4	0.683521
CTAGE1	0.683581
SEL1L	0.683899	0.645185
SOX12	0.684066	0.634839
PTGDR	0.684087
SYNPO	0.684099
LOC388965	0.68432
NR1D2	0.684563
BMP8A	0.684701	0.652739
LOC137886	0.684745
KTELC1	0.685016		0.557278
GOSR2	0.685389
SH3BGRL2	0.685395
ATP1B2	0.685439
CAMK2N1	0.685738
C4orf19	0.685824
RASA4	0.685915
PCDH7	0.68597	0.496427
RFK	0.686057
PRMT8	0.68677			PRMT8
AGPAT6	0.686777
ARL8A	0.687138			ARL8A
ARHGAP20	0.687507		0.734076	ARHGAP20
ELAVL3	0.687647	0.710299
CCND3	0.687684			CCND3		CCND3	CCND3
NMD3	0.688449
RAC2	0.688469
SLC12A6	0.688826
PPIL1	0.688969
PIP4K2A	0.689428
CCDC78	0.689692
ACVR2B	0.689833		0.252008
GFER	0.689883
PPP1R14C	0.69001	0.660347
ARL4A	0.690113
XPO6	0.690552
SNX3	0.690711
C7orf49	0.690742	0.462517
FAM38A	0.691
DYNC1I1	0.691052			DYNC1I1
REEP3	0.691059
POP4	0.691156
PEAR1	0.691295	0.613969
FAM50B	0.691614
DFFA	0.691746			DFFA
DENND1A	0.692616
ANP32E	0.692972		0.578119
PH-4	0.693516
IQGAP1	0.693581
CENPN	0.693679
IFT140	0.694315
MRPL48	0.694622
CD302	0.694725	0.745859
HIGD1A	0.69477
IL28RA	0.69493
SLC25A12	0.695058
GOLGA8B	0.695156
ZNF766	0.695325
OGDH	0.69537
ADRBK2	0.696034		0.670948
UBE2R2	0.696205
PAICS	0.696635
RASL12	0.696893
MAN1A1	0.696965
C14orf4	0.697092
KIAA0495	0.697159
ST3GAL2	0.697389
STXBP3	0.6974
BCR	0.697628					BCR	BCR
PGAP1	0.697673
CBR3	0.697883
CHPT1	0.697889
SLC25A35	0.697895
THUMPD1	0.698331	0.631713
RACGAP1	0.698639			RACGAP1
CD97	0.698799
TIPIN	0.698805			TIPIN
VTI1B	0.698817
TSPAN5	0.69892
CRIM1	0.699427
DUSP3	0.699696
PRRT2	0.699856
SLC26A4	0.700485
RNF41	0.700813
LOC51233	0.700887
SFT2D3	0.701241
DNAH11	0.70155			DNAH11
C14orf1	0.70157	0.550814
SERTAD2	0.701812
C1orf151	0.701937
KCNRG	0.702055						KCNRG
C10orf18	0.702446
C14orf79	0.702666
SMYD4	0.702967
AASDHPPT	0.703092
TUSC5	0.703118						TUSC5
CDC14B	0.703153	0.660459					CDC14B
TMEM33	0.703507
PERP	0.70364
TRPC1	0.703914
FAM133A	0.704407
ARHGDIA	0.704636
EIF4B	0.70483
SPRED1	0.704932
TRIM25	0.705248
PHLDA1	0.706312	0.423454	0.67251
MBOAT1	0.706576
PARP12	0.707184
CXorf40B	0.707393
EPS8L1	0.707546
CCDC134	0.707666
MAD2L2	0.707831			MAD2L2
SLC35A3	0.70792
ANKS6	0.707942
NFASC	0.708182
CPD	0.708401
KIAA0515	0.708717
PCMT1	0.708719
LYSMD4	0.70893
STXBP1	0.709265
KIAA0664	0.709729
NCAM1	0.709876
AKAP11	0.709932
MBNL1	0.709966
CD6	0.70999
KIF5C	0.710315			KIF5C
SLC39A9	0.710472
SMARCE1	0.710498			SMARCE1			SMARCE1
DDX18	0.710686
HCCA2	0.710742
MYH9	0.710904			MYH9
HSPA12A	0.711082
UNC84A	0.711697
CREB3L2	0.712369	0.686409
NT5DC3	0.712546
TNS3	0.71256
KSR2	0.712797	0.598592
ANKRD34	0.712912
NUDT8	0.71298
HOXD13	0.712981
FAM127B	0.713076
MAF1	0.713529
USP31	0.713739
DIRC1	0.714142
APBA1	0.714251			APBA1
MED9	0.714414	0.509635
LOC147645	0.714597
MTMR11	0.714824
PLXND1	0.71497
MGAT4A	0.715393
SIRT5	0.715767			SIRT5
KIF1B	0.716027		0.548648	KIF1B			KIF1B
SDCBP	0.716441
C16orf63	0.716464		0.618105
IFT74	0.716698
PURB	0.716764
PRPS2	0.716806
UBR4	0.716893
SLK	0.717428			SLK
LOC26010	0.717782
NPHP4	0.717909
MAPKAPK2	0.718163	0.399011
BCDO2	0.718381
ABL2	0.718672		0.672022			ABL2
PTPLAD1	0.719002
DLG4	0.719168	0.575141
SDC4	0.719217
ARCN1	0.719263
RAB35	0.719374	0.301178		RAB35		RAB35
C11orf24	0.719942
GNG4	0.719985	0.324637
GIT2	0.720275
APC2	0.720484		0.287268
FAM20B	0.720619
LTB	0.720763
DACT2	0.721197
TMEM87A	0.721416
DIO2	0.721621
DGCR2	0.721662
CD300LG	0.721707
TNFAIP8L3	0.721743
TM4SF1	0.721776
AADAT	0.722357
WDR13	0.722415
MYLK	0.722615	0.516521
PHYHIPL	0.722657
TARDBP	0.723145			TARDBP
KCNE4	0.723465
EPHA7	0.723499
C10orf84	0.723615
HAPLN4	0.724057	0.570756
FOXRED1	0.724108
CSNK2A1	0.724723
RFX2	0.724765
DBNDD2	0.72479
DNAH14	0.724848
HDGFRP3	0.724868
NF2	0.724868			NF2			NF2
PARP11	0.725002
GCDH	0.725005
MYO1F	0.725031		0.715704
DLST	0.725042
SLC38A1	0.725147
ZNF217	0.725206
PCGF2	0.725274	0.532154					PCGF2
SCMH1	0.725904
KBTBD2	0.725982
LSP1	0.726267
AGPAT4	0.726445
GAD1	0.726549
YWHAH	0.726743						YWHAH
SR140	0.72694
PELP1	0.727736					PELP1
TNFRSF8	0.727896	0.557862
FOSB	0.727966					FOSB
GALNT1	0.728296		0.644699
KCNB1	0.728455
MRPS16	0.729043
RP1-21O18.1	0.729128	0.677612
SUPT16H	0.729236			SUPT16H
TSN	0.729253			TSN
FOXE1	0.729621
ATP9B	0.730599
BNC2	0.730749	0.599586
FBXL18	0.730754	0.728022
NUDC	0.730872			NUDC
SPIN1	0.730994			SPIN1
RNMT	0.731144		0.473951
CPEB2	0.731402	0.611265	0.409409
OIP5	0.731459
SFXN2	0.731483
DRD5	0.731611
ACOT7	0.731628
POLR3A	0.731631		0.553341
AQP4	0.731689
C18orf54	0.731768
TMEM45B	0.732194
DCLK1	0.732196
GPR171	0.732604
bA16L21.2.1	0.732682
USP42	0.732791
NARG1L	0.732919
TMEM18	0.732988	0.482721
ADNP2	0.733163
GIT1	0.733748	0.498536
CECR6	0.733772	0.333617	0.645219
CCDC99	0.734162
TBX2	0.734276
GPR68	0.734355
WBSCR19	0.734673
KIAA0256	0.734795		0.416804
SSU72	0.735017
SMPD4	0.735231
SYT15	0.736047		0.694525
C22orf28	0.736047
ZNF395	0.736765	0.480581
MAP6	0.736773	0.676144
TEX2	0.736961
HIF3A	0.737057	0.735683	0.592776
STK35	0.737059
HCP5	0.737166
TAF5	0.737231		0.620208	TAF5
TJAP1	0.737304
ST8SIA5	0.737398
C1orf19	0.737726
VMAC	0.73774
AKNA	0.73775	0.741765	0.489629
REEP1	0.737814
SLAIN2	0.737992
TBC1D25	0.738171
ODF2	0.738213
ABHD2	0.738305
SURF4	0.73854		0.631535
IPPK	0.73996
CYB5D2	0.740093
NPR2	0.740269
CACNA1C	0.740569
HEYL	0.740748	0.655896
RP11-529I10.4	0.740861
ZNF493	0.740974
ALG9	0.741039
ZNF322B	0.741186
CALML4	0.741237
MYRIP	0.741355
USP10	0.741673	0.749998
OTX1	0.741765
TAP2	0.741991
C22orf32	0.742043		0.716099
GPATCH1	0.742325
MAP4	0.742374	0.669714		MAP4
PRDM16	0.74333
QKI	0.743773
CCND2	0.743849		0.523334	CCND2		CCND2	CCND2
DPYSL3	0.744317	0.499644
FAM53B	0.744583
THSD3	0.744684
LRRC61	0.744688	0.66842
FCGR2B	0.745031
TWF1	0.745316
ZIC5	0.745878
ZFP28	0.746457
DCAKD	0.746552
LOC643475	0.747098
PROSC	0.747223
ASXL2	0.747251
ATG4B	0.747488		0.511323
COPS7A	0.747769	0.460536
HERC4	0.748295
GARNL4	0.74852
TRIM26	0.748598
NF1	0.74893			NF1			NF1
EPS8L2	0.749373
ST8SIA3	0.749491	0.583715
GLE1	0.749602
CALU	0.749795
HRH4		0.102591
CSMD2		0.170391
P2RXL1		0.18459
PFKFB3		0.18487
LRIT1		0.202889
ZNF618		0.20745
MBOAT5		0.208645
ATP6V1F		0.237778	0.362441
DPP6		0.241443
CYP11B1		0.242343
SEC14L5		0.242877	0.344797
SEMA3D		0.243095
PRUNE		0.246017
TRIM31		0.253493
STXBP5L		0.254527
RSU1		0.25665
RGS16		0.263695	0.135618
TEX264		0.264563
RP5-1054A22.3		0.267153
SCARB1		0.268267
CYFIP1		0.268899
KCNJ10		0.270251
EPB41		0.271661					EPB41
TMEM28		0.27491
CAMK1G		0.278226
RALYL		0.281916
C1orf93		0.283123
MSC		0.286421
ICA1L		0.290783
RBBP4		0.292611
CPM		0.293154	0.722293
USH1G		0.294427
SCNN1B		0.298027
MLLT1		0.305196
C17orf77		0.306017
DISP2		0.308483
EGR2		0.309121
SH3PXD2B		0.309693	0.612209
SLC6A15		0.31156	0.580733
RHOT1		0.3127
PRDM1		0.31279	0.305036				PRDM1
B3GAT1		0.320552	0.368023
HIVEP3		0.320741
TMEM109		0.321895
LOC257407		0.325167
NKAIN1		0.326566
SIPA1L3		0.334337
DUSP7		0.337093
GPR56		0.339286
TMC5		0.340479
ZDHHC18		0.342463
AGPAT3		0.344222
AFAP1L2		0.347119		AFAP1L2
TNS1		0.347772
PLCD4		0.351457	0.692832
ELOVL2		0.35297
SRrp35		0.354717
SPATA2		0.355485	0.545902
SREBF2		0.357454
SNRPG		0.357508
TM9SF1		0.364898
GALNTL1		0.365954
TREML2		0.367456
MAP1A		0.368743
SLMO2		0.370843
FLJ36644		0.371146
PPT2		0.373489	0.348578
FOXP4		0.374081
C19orf63		0.374215
TTLL4		0.377466	0.372076
NRP1		0.381123				NRP1
PCSK6		0.381185
GJA3		0.392591
OTUB2		0.392999	0.666647
P2RX5		0.39357	0.302906
TBC1D5		0.39387
ZNF655		0.395681
ZNF365		0.397016	0.632019
PMF1		0.397478
KCTD17		0.39777	0.707918
HOXD9		0.397948
CTSE		0.399618
DAB2IP		0.399831					DAB2IP
ATP2A2		0.3999	0.629835
IGFBP5		0.401014
PTPRN2		0.401141
CAMKV		0.401308
CNNM1		0.403111
PKMYT1		0.405202		PKMYT1
C12orf34		0.408817
CPLX1		0.408964
EYA1		0.410082
GLIS3		0.410124	0.659447
PDE4A		0.413256
PALM2-AKAP2		0.414705
PHF7		0.415517
ISCU		0.415932
PI16		0.417482
SLC35F1		0.418166
TSEN2		0.419246
HSPH1		0.420588
MON2		0.420991	0.633443
ARRDC4		0.422872	0.681922
FBLN5		0.423553
MLXIP		0.424894	0.609459
MX2		0.426209
ANXA2		0.426392				ANXA2
SLC23A2		0.426597
C5orf25		0.42668
TTC5		0.42833
KCNJ12		0.429701
XYLB		0.42983
GSTA4		0.431505
RAB36		0.432235				RAB36
CSNK1G1		0.433535
C16orf70		0.434109
RIPK4		0.435283
TAT		0.435799
RBM23		0.436764
C11orf75		0.438677
ARHGAP1		0.438956
KREMEN1		0.44007
HEY2		0.441925
UBE2N		0.4422
C6orf60		0.442225
BCL9		0.443267
RAB28		0.443841				RAB28
RASD2		0.445443
C1orf88		0.445669	0.674228
FIZ1		0.446708
LAPTM5		0.446998
TGM2		0.447973
CYP4A11		0.448689
C7orf34		0.448982
LOC400120		0.450439
PTK6		0.451267
ATP2B4		0.453241
PDXP		0.454363
MPP2		0.455297
SRD5A2L		0.455471
NFATC3		0.456024
HUNK		0.456095
ADRA1B		0.456421
LHX2		0.458178
KIAA1553		0.458519
AHSA1		0.459163
BCAS4		0.459624
RNF182		0.460776
TOLLIP		0.46122
NR2C2		0.461705
ARHGAP26		0.462681
PLEC1		0.462905
IL17RD		0.463143					IL17RD
CAV3		0.463525
ATP13A2		0.464084
FAM108C1		0.464355
ACOT2		0.464645
SMPDL3B		0.464801
F2RL2		0.465974
LIFR		0.465977
LIG3		0.46613		LIG3
SIX1		0.466941
GLT25D2		0.467418
MAP2K6		0.467913		MAP2K6
GNG7		0.468699
PHC1		0.469358
STC1		0.469927
TMCC3		0.470165
JMJD1B		0.470229					JMJD1B
RAB40B		0.470324				RAB40B
TGFBR2		0.470333
CCDC4		0.471728	0.391618
C8orf13		0.473512
SIDT2		0.474742
FLJ45557		0.475093
CAPZB		0.475565
SIRPG		0.475671
ZMIZ1		0.477149
PDE4D		0.477173
NCAPH		0.477447		NCAPH
PDS5B		0.478574		PDS5B
HTR1D		0.478736
TRPM3		0.479842
MGC35295		0.480471
OTP		0.482577
KLHL30		0.483216
TMEM145		0.483469
ABBA-1		0.483482
PEX19		0.483833
BSN		0.483848	0.617166
ADAM19		0.484813
PHF21B		0.485166
PIGS		0.486413
AYTL2		0.486711
MLSTD2		0.48749
MTMR4		0.487838
PRX		0.489129					PRX
SNFT		0.48926
SLC9A1		0.489937
EPHA4		0.492022	0.535933
LBH		0.492183
FAM123B		0.492306					FAM123B
C6orf105		0.493956
BAP1		0.495461					BAP1
SMCHD1		0.497977
ACTC1		0.498074
FLJ32658		0.500556
AFAP1		0.500653
EPHB2		0.501396
PAPPA		0.502041	0.426465
MAD1L1		0.502358		MAD1L1		MAD1L1	MAD1L1
PPM1J		0.502753
CYFIP2		0.502889
ASB2		0.50366
PNMA2		0.504355
PLCD1		0.504361
CASP2		0.50441
ACTN4		0.504429
TMEM161A		0.504479
EPB41L1		0.505204
SLC14A2		0.505307
DLX2		0.50631
SSTR2		0.508208
C1QTNF6		0.508234
SLC16A2		0.508341
SLC45A3		0.508775
CIP29		0.509248
MARCH4		0.509786
GABRA4		0.509855
SLC39A14		0.510256
TUB		0.510981
BGN		0.511561
EBI3		0.51441
UBQLN4		0.516269
HS1BP3		0.516427
NETO1		0.516801
MXD4		0.517395
TMEM16G		0.517703
CHRDL1		0.517984
SLC5A6		0.518239	0.290672
FUT8		0.519734
NPNT		0.519872
TAF5L		0.521376
LHFPL4		0.522394
ROBO4		0.522414
KIAA1467		0.522467
TMEM50B		0.522836
SLC8A3		0.522982
SMG7		0.524923
KIAA1305		0.524969	0.601503
GPR63		0.525242
FAM101A		0.525713
CBFA2T3		0.526313					CBFA2T3
FAM110B		0.526478
SOX9		0.527178
URM1		0.529318	0.724473
FLJ20254		0.529379
UBN1		0.52991
STIM1		0.530009					STIM1
USP6NL		0.531226
CD209		0.531527
HFE		0.534517
GAB2		0.535063				GAB2
KRT86		0.535883
TSPAN14		0.536926
FGFR1		0.537161
SEPT3		0.537437
SEPT3		0.537437
PAK6		0.537607
ETV6		0.537641				ETV6
IKZF4		0.538566
FKBP1A		0.538796
COL1A1		0.539103
KRT80		0.539845
IGF2		0.541206
RAB39B		0.541538				RAB39B
NSF		0.541695
MRPS21		0.542338
LOC402665		0.542521
MRE11A		0.542803		MRE11A
SOX13		0.54311
tcag7.1017		0.543365
ZBTB39		0.543492	0.402517
CENPA		0.543962
ATP8B2		0.544281
PLEKHB1		0.544984
F8		0.545534
STAT5B		0.547171
FAM26C		0.547333
LRP4		0.547635
NTRK3		0.547919	0.482998
GJA4		0.547937
PDZD3		0.548058
ONECUT2		0.548101	0.387747
C15orf52		0.548381
QSOX1		0.549144
ZNRF1		0.54927	0.634651
FIGN		0.549275	0.418126
LOC400451		0.550628
SCAMP2		0.550918
WASF3		0.550968
PRSS23		0.551017
NFIX		0.551533
STAC2		0.551616
LETMD1		0.551725				LETMD1	LETMD1
PHKG2		0.552947
COPS7B		0.553661
MLLT11		0.554622
WDR51A		0.555023
MSL3L1		0.556159
SIRPA		0.556953
MALL		0.557938
ADAMTSL4		0.557947
MTMR9		0.557951
MEX3A		0.558079	0.502454
RAVER1		0.558908
COCH		0.558975
MATN1		0.55993
AOF1		0.559971
SYP		0.561081
OLFML1		0.561155
PLEKHA2		0.561759
PCP4L1		0.561932
PAX8		0.562951				PAX8
RAB11FIP1		0.563219
DISC1		0.563242
MYST3		0.564041
NOTCH4		0.564824
ELK1		0.564921				ELK1
KIAA0999		0.565025
RICH2		0.565607
ZNRF3		0.566063
CDR2		0.566353
MAPK15		0.566464
AP3B2		0.567252
HLX		0.568184
STON1		0.568195
CMTM7		0.568508
VGLL3		0.568784	0.651395
ACCN2		0.569773
DNAJB12		0.569834
GATA6		0.569991
C20orf117		0.570083
LPPR2		0.570762
LRRK1		0.571279
RAE1		0.571325
LOC283551		0.571585
VEZF1		0.5716
DLX6		0.573071
DSC2		0.573133
FARP2		0.573359
CDH3		0.574846
SNTA1		0.575028
MAP2		0.576375	0.744573
MLLT3		0.576442
CCDC88A		0.576654
NAV1		0.576785
BACH2		0.577141				BACH2
MTPN		0.577315
LOC643641		0.577897	0.60178
C7orf54		0.5779
TMEM127		0.578172
ZNF783		0.578276	0.504899
MDGA1		0.578429
RP13-15M17.2		0.579362
C7orf41		0.579493
C12orf52		0.579944
SDF2		0.580041
ANGPT4		0.581259
CORO2A		0.581728
LZTS1		0.582208					LZTS1
RAVER2		0.582212
LOC201164		0.582672
DLX3		0.583337
PPP2R4		0.583462
ITIH5		0.583711
TLL2		0.58386
DIDO1		0.584503					DIDO1
C20orf59		0.58686
PCDHA11		0.587063
CHMP7		0.587272
POLR1B		0.587564
GARNL3		0.588312
KIAA1549		0.588331	0.613985
RAB15		0.588422				RAB15
NRBP2		0.588531
NUP188		0.590189
WT1		0.59027					WT1
C22orf9		0.590519	0.650221
POU2F2		0.591403	0.579001
DMKN		0.59193
EFHC1		0.593413
ABCB9		0.593465	0.527844
PCDHAC2		0.594111
WDR19		0.594377
SPIN3		0.595968
CBARA1		0.59673
C22orf25		0.597231
TMEM104		0.597804
ANAPC5		0.59814		ANAPC5
TCF12		0.598376
MKRN1		0.598414
FAM132B		0.59878
KIAA1609		0.59924	0.452055
SPRR2D		0.599669
NDUFB3		0.600081
LCK		0.601047				LCK
FXYD7		0.602462
NUFIP1		0.602527
PIP4K2C		0.603837
TPMT		0.604063
MYH10		0.604231		MYH10
ITGB8		0.60424
GRINA		0.604743
PLEKHF1		0.604894
RASSF4		0.605077					RASSF4
TUBGCP4		0.605507
FBXL7		0.605878
EHMT2		0.60778
E2F2		0.608111	0.326717				E2F2
METTL9		0.609056
SLC2A5		0.609154
VIPR1		0.609884	0.359211
CRNKL1		0.610155
KCNN3		0.610523
SAMD4B		0.611123
TMEM184B		0.611563
LOC389833		0.612062	0.598934
PPP1R3F		0.612188
PTGFRN		0.612249
ADRBK1		0.61402
RRP1B		0.614101	0.525685
CPA4		0.614836
TBL2		0.614843
SH3MD4		0.614984
PRKAB2		0.615137	0.47597
TMEM176B		0.615408
ZNF704		0.617253
CYP26A1		0.617528
KIAA1199		0.619637
ITIH5L		0.619988
UBE2D4		0.620091
C14orf121		0.620457
ISLR2		0.620797
STX1A		0.621845
AFMID		0.621995
ATP5B		0.622247
GEMIN8		0.623922
HECA		0.624658
DPAGT1		0.62496	0.426832
FGF5		0.625653	0.322228			FGF5
TREML3		0.626835
CACNB1		0.627007
MAPT		0.627094
PPAP2B		0.627796
NOTCH2NL		0.628761	0.54884
PRKY		0.628896
CEP170		0.62908
NSUN7		0.62913
ZNF2		0.629708
HLA-DQB1		0.629965
SLC35E1		0.63032
C4orf18		0.630339
C14orf32		0.630897
CRLF3		0.631356
CABC1		0.63189					CABC1
CALN1		0.631969
KIAA1754		0.633218
KIF21B		0.633668	0.662771
CCDC98		0.634138	0.701036
BDH1		0.635156
RBPMS2		0.635253
C12orf25		0.637468
TDRD1		0.637497
CRAMP1L		0.637831
GTF2I		0.638108	0.571409
ZBTB34		0.638186
ACTN2		0.638585
DAB2		0.639055
MMP19		0.639258
CPEB4		0.640365
NUB1		0.640403
PSCA		0.640566
LYN		0.640606				LYN	LYN
CRHR2		0.640785
C15orf40		0.640846
SYNGR3		0.640898
PDE7A		0.640982
CDC42EP2		0.641126
CP110		0.641564
FAIM2		0.642121
PDCD11		0.643116	0.373131
FBXO41		0.644046
ELOVL4		0.644124	0.504552
TRIM14		0.644533
SURF6		0.64467
EFS		0.645007
TMPRSS2		0.645246
DTNB		0.645779
ESAM		0.646063
CD276		0.646142
SERPINB9		0.646227	0.745506
PATZ1		0.646235	0.596613			PATZ1
KIAA1909		0.64636
DOCK4		0.646933
IHPK1		0.647282
PLDN		0.647403
STS-1		0.647519
TMEM141		0.647891
ST6GAL1		0.648548
FPGS		0.648737
FBXL10		0.648902	0.598681
ODZ3		0.648949
GINS1		0.649058
TCF7		0.649165
BAZ2A		0.649329
LBA1		0.649555	0.680297
C17orf55		0.649922
EPAS1		0.650054					EPAS1
ZDHHC19		0.650134
FCN3		0.650576
LRRC15		0.650869
WDR68		0.651494
PSMC5		0.651513		PSMC5
KIAA1706		0.651614
LIMD1		0.652954					LIMD1
SLC25A28		0.653898
NR1D1		0.654428
CCDC86		0.654887
MBD3		0.654957
C1orf161		0.655075	0.422646
MUTED		0.655299	0.682739
ZNF665		0.655805
MYADM		0.656027
JARID1D		0.656644
SRPX2		0.656799
TEX261		0.65695	0.692569
ARHGAP24		0.657294
RHOG		0.657558
EHD3		0.657761
MKL1		0.657964
SNTB2		0.658413
F7		0.659776
PHLDB1		0.659855
TP53TG3		0.660002
TBC1D20		0.660133
BARX2		0.660143
PP8961		0.660444
PRKAR2B		0.660471
NOPE		0.66059
KLC1		0.66106					KLC1
C12orf43		0.66124
RTTN		0.661245
KCNK6		0.661539
RBM38		0.66182	0.594676	RBM38
C1D		0.662573
ITPKB		0.662894
SULT4A1		0.663543
KIAA0652		0.663756
BAHCC1		0.663864
RAB2B		0.664049				RAB2B
ZBTB26		0.664335
GTF3C4		0.665009
PAQR7		0.665013
CLDN11		0.665097
CDCA7		0.666203
ETNK2		0.666601	0.587373
ARL2BP		0.666949
C19orf55		0.667227
JAGN1		0.66756
RABGEF1		0.668073
PNPLA5		0.668648
PSMD9		0.66947		PSMD9
THRA		0.669613				THRA
FBXL11		0.669919
OXSR1		0.670567
AMIGO2		0.670755
MAP6D1		0.671073
CDH23		0.672286
SGMS1		0.672559
METTL8		0.672726
INPP5B		0.673058
RUNX1		0.673275				RUNX1	RUNX1
SLC19A3		0.673436	0.72375
ZNF547		0.67375	0.673538
WWC2		0.67447
FZD7		0.674834
RHOQ		0.675696
KIAA1394		0.676215
FGD6		0.677222
SLC39A1		0.678173
C12orf5		0.679783					C12orf5
HRNBP3		0.680116
PRKAA2		0.680299	0.613003
PITPNA		0.681009
TAL1		0.681273
PDPR		0.681495	0.570175
DOCK5		0.681604
BICD1		0.681628
POU3F2		0.68168
AKAP9		0.681697
MICALL1		0.683463
MSN		0.683521
HIC2		0.684258	0.306747
RNF135		0.684259
MYO5A		0.684855
ERAL1		0.684956
SLC29A2		0.685762
FAM62B		0.686451
MGAT5B		0.686523	0.555787
CHML		0.686917
IER5		0.687474
ATF7		0.688399
SPIRE1		0.689623	0.662388
SAMD5		0.69018
RBM9		0.690547	0.65595
TMTC3		0.690575	0.579514
HRBL		0.690587
ZNF649		0.690603
CRTAP		0.69072	0.589922
BACH1		0.690877	0.656436
C20orf177		0.691053	0.282398
C3orf45		0.6915
EPB41L4A		0.692002
TSHZ3		0.69216
AMOTL2		0.692707
SALL3		0.692976
RNASE1		0.693541
SH2D1B		0.693543
RBM35B		0.69514
ABAT		0.695315
EFNA1		0.695379				EFNA1
WDR92		0.695402
DIS3		0.695682
BARHL1		0.695958
GAP43		0.696014
PCLO		0.696247
ADCY9		0.696667	0.601692
GPRC5C		0.696726
CKAP2		0.6973
SSR3		0.69832
MID1		0.699422
DCLRE1B		0.699623
FNTB		0.699764
HS6ST2		0.700422
CFH		0.700556
OTUD3		0.700608
LOC401431		0.700659
HSF4		0.700727
ZNF3		0.700943
ADAMTS3		0.701425
ANKRD12		0.702434	0.663641
INTS5		0.702815
RIC8B		0.703034
DIP		0.704266
PITPNC1		0.704289
MED13L		0.704369
TEAD3		0.704703	0.683213
PACSIN1		0.704776
FMNL3		0.705093
GLI2		0.70513				GLI2
PTTG1IP		0.705545
PPP2R5D		0.706547
YPEL2		0.706609
DPF2		0.706749	0.626408
KRT13		0.706906
FRMD4A		0.707309
EYA3		0.709769
PLSCR3		0.709961
POU4F1		0.709999
TMEM118		0.710268
DBT		0.710951
CDC42EP3		0.711192
BRPF3		0.711567
PADI2		0.712453
HPS1		0.712606
ZDHHC9		0.712637
OSBPL7		0.712673
KLC2		0.712736
FOXO3		0.71344
PLXNA1		0.713553
KIAA1688		0.713835
TRIM46		0.714409
FLJ20309		0.714588
LGR6		0.714606
C16orf57		0.714902
SSH2		0.714987
SPIN4		0.716002
SH3TC2		0.716349	0.518171
CTSS		0.716507
C9orf114		0.717538
SHANK3		0.717795
CHD5		0.718226					CHD5
SYTL4		0.718391
NUDT16		0.718462
SLC25A39		0.718509
TFDP1		0.718701
CKAP4		0.718723
C2orf50		0.718735
NEURL		0.7192	0.589311
C10orf6		0.719277	0.646122
TTYH3		0.719421	0.662552
DCTN3		0.719901		DCTN3
C21orf2		0.719941
KIAA0907		0.720119
DNMT1		0.720445					DNMT1
OLFML2A		0.720641	0.741736
FRS2		0.720824
TOM1L2		0.721379				TOM1L2
PPP1R3B		0.721512
ZNF444		0.721602
ZNF407		0.722065
LDLR		0.722284
C20orf4		0.722392
HOXC13		0.72387
MGC50559		0.723913
TRIM44		0.723924
ALDH9A1		0.724072
LOC645619		0.724877
WIPF1		0.724986
SEPN1		0.725181
LOC647131		0.72546
ADAMTS5		0.725485
POT1		0.726369
SATB2		0.726508
MBNL2		0.726676
C11orf48		0.726821
ZADH2		0.726889
TMEM16B		0.726985
RHOF		0.727345
TCF3		0.727656		TCF3			TCF3
SLC41A1		0.727985
FLJ13137		0.728114
ERC1		0.728627	0.616239
TMEM98		0.728688
IL15RA		0.728981
SFXN4		0.729041
C10orf30		0.729534
DTX3		0.729811
THTPA		0.730194
TCF4		0.730336
ENC1		0.730834					ENC1
ASB13		0.730971
RAPH1		0.731142
FAM53C		0.731143
SH3PX3		0.73117
SHANK1		0.73181
ZNF747		0.731978
PRKAR2A		0.73225
PPM1M		0.732435
SET		0.732446				SET	SET
ITGAM		0.732558
SLC35A2		0.733268	0.460022
PLEKHH1		0.733654	0.633277
NCOA5		0.734071
IGJ		0.734365
CD3E		0.734581
SIGLEC11		0.734674
CPSF2		0.735689
KIF13B		0.735767
SLC8A1		0.736129
GAN		0.736135
NDRG1		0.736182					NDRG1
TMEM163		0.736241
RNF20		0.736446	0.532957
IQCE		0.736951
ALKBH8		0.73777	0.717631
WDR38		0.73826
CXorf15		0.738354
TATDN2		0.738396
POLG2		0.738736
EDN2		0.738989
ARL3		0.739184
PML		0.739241		PML		PML	PML
PTK7		0.740136
TBL3		0.740583
RAB5A		0.740779				RAB5A
ETNK1		0.740811	0.625475
[truncated: 598 more rows]
